# Supplementary material for: Inducible Forward Programming of Human Pluripotent Stem Cells to Hemato-endothelial Progenitor Cells with Hematopoietic Progenitor Potential
Source: Stem Cell Reports. 2019 Dec 12;14(1):122–37. doi: 10.1016/j.stemcr.2019.11.005 (PMC6962646; doi:10.1016/j.stemcr.2019.11.005)
Supplement: Table S3. Gene Sets for Gene Set Enrichment Analysis [file mmc2.xlsx]

## Sheet: StemCell_Genesets_2018
BHATTACHARYA_EMBRYONIC_STEM_CELL	MSIGDB	EIF4A1	AURKB	CCNC	CDK1	EPRS	RPL6	KPNA2	SERPINH1	SSB	POU5F1	PSIP1	DDX21	PPAT	HSPA4	MAD2L2	CCT8	LRRN1	ZNF117	PHF17	ELOVL6	GAL	RPL4	IGF2BP2	CALU	KRT18	TUBB6	ZNF43	RPS24	HNRNPAB	HMGB2	PTTG1	IDH1	DTL	HDAC2	CACHD1	NANOG	GSX1	ARL5B	SRSF7	LEFTY1	NASP	IFITM1	KIF4A	PITX2	PSMA3	TNNT1	RCC2	GJA1
EBERT_HUMAN HSC	EBERT DMAP 2011	PROM1	NPR3	HLF	PTPRD	HOXA9	EHD2	SPINK2	TFPI	GPR126	MYCN	HOXA9	LAPTM4B	CD34	LAPTM4B	HLF	EHD2	DSG2	CRHBP	TM4SF1	GNAI1	SOCS2	SCHIP1	ANGPT1	HMGA2	PLS3	MYO5C	HOXA10	KIAA0125	COL5A1	MEIS1	MLLT3	TNFSF4	RBPMS	NUDT11	C5ORF23	SEPP1	MLLT3	GUCY1A3	PTPRD	TNFRSF21	MPPED2	NAP1L3	FAM124B	SOCS2	EMP1	ATP9A	NPR3	SCN3A
EBERT_HUMAN_BCELLS	EBERT DMAP 2011	COL4A3	BANK1	OSBPL10	MS4A1	P2RX5	POU2AF1	LARGE	HLA-DOB	CNTNAP2	CD22	MAG	IGKC	ADAM28	IGKC	KIAA0746	CD79A	C13ORF18	RALGPS2	SOX5	PFTK1	MAG	LOC651629	BLNK	IGHA1	CCR6	TPD52	CHD7	PTPRK	HIP1R	TBC1D9	COBLL1	SWAP70	AIM2	RASGRP3	TLE1	SP140	FCRL2	IGLC1	BACH2	VIL2	ARHGAP24	CD19	LOC651961	AKAP2	RRAS2	BIRC3	HLA-DQA1	IGLV2-14
EBERT_HUMAN_CD34	EBERT DMAP 2011	PROM1	NPR3	HLF	PTPRD	HOXA9	MPL	EHD2	SPINK2	TFPI	GPR126	LAPTM4B	MYCN	HOXA9	LAPTM4B	CD34	LAPTM4B	MEST	HLF	EHD2	DSG2	CRHBP	ARHGAP22	TM4SF1	GNAI1	PLOD2	SOCS2	SCHIP1	ANGPT1	HMGA2	PLS3	MYO5C	HOXA10	KIAA0125	COL5A1	SPRY1	GYG2	MEIS1	MLLT3	DPPA4	ALDH1A1	TNFSF4	RBPMS	NUDT11	C5ORF23	KIT	SEPP1	MLLT3	GUCY1A3
EBERT_HUMAN_ERY	EBERT DMAP 2011	TRIM10	SLC4A1	GYPB	ERAF	GYPA	SNCA	XK	ALAS2	TNS1	HBD	TMCC2	EPB42	FECH	SELENBP1	CA1	GYPE	KRT1	MYL4	GYPE	SPTA1	DNAJC6	TRIM58	RHCE	ANK1	RHAG	C5ORF4	YIPF6	ABCG2	HBBP1	YOD1	BPGM	SLC2A1	GMPR	SLC14A1	CA2	HMBS	SLC25A37	HMMR	KLF1	RHD	LOC146909	BLVRB	TFR2	SLC7A5	RAD23A	SLC6A8	RHCE	BIRC5
EBERT_HUMAN_GC VS DC AND MONO	EBERT DMAP 2011	KLRD1	RRM2	GZMA	KLRB1	KLRF1	LOC146909	POU2AF1	MS4A1	GNLY	WEE1	TRGC2	CD8A	CEACAM8	LEF1	CD24	CEACAM1	KLRK1	TRIB2	ITK	LTF	ABLIM1	TRAC	RASGRP1	BIRC5	IFITM1	GYPA	FAM46C	NKG7	GYPB	LBH	TOX	KLRC1	PRF1	CEP55	IL2RB	GPR56	CENPA	HOP	CRISP3	HMMR	LDB2	MYBL1	TOP2A	HBA1	CD160	SH2D1A	HBA1	ATP9A
EBERT_HUMAN_GC_STRICT	EBERT DMAP 2011	CEACAM8	LTF	CRISP3	CEACAM1	FCAR	CHI3L1	CD8A	LCN2	FCGR3B	CAMP	MEFV	KLRF1	KLRD1	MMP8	ANXA3	SH3BP2	HBA2	GZMA	EPS8	TCN1	CD160	HBA1	GPNMB	PYCARD	CCL4	KLRK1	OLR1	DSC2	FKBP1A
EBERT_HUMAN_LYMPHOID	EBERT DMAP 2011	TRAC	ITK	CD3D	NELL2	CD28	TRBC1	BCL11B	IL32	DOCK9	PLCG1	TRAC	CD3G	LOC202134	TRAT1	RASGRP1	SPOCK2	IL7R	RORA	CD3E	LCK	APBA2	MGC17330	PASK	GIMAP5	GATA3	AQP3	PRKCQ	DGKA	SYNE2	CDC25B	LEF1	CDR2	C10ORF38	CD2	CD6	PIP3-E	MAL	IFITM1	CDC14A	NOSIP	GPR171	D4S234E	LAT	IL11RA	NAP1L2	DPP4	MGAT4A	TRAF3IP3
EBERT_HUMAN_MEGAKARYOCYTES	EBERT DMAP 2011	PF4	ITGB3	PDGFA	CLEC1B	SELP	ITGB3	PTGER3	EGF	SSX1	NF2	POLH	DMP1	DNM3	GABBR2	GP1BA	LOC57399	TFAP2A	ZNF81	TIGD6	HSPC159	BRAP	CC2D1A	C9ORF9	IFT74	MYLK	HMG20B	NAG18	IL1RN	DNAJB12	KCNG1	CALD1	FHL1	LA16C-360B4.1	LAMB4	SPAG8	RAB27B	LOC391703	CYP2U1	LOC642733	CD9	TNP2	NRP2	ZC3H7B	C6ORF10	ZNF334	GABBR2	PLK4	TF
EBERT_HUMAN_MONO	EBERT DMAP 2011	NRG1	CSPG2	CD163	CD14	CACNA2D3	HNMT	TNFSF13	TNFSF12	TREM1	CEBPD	PLA2G7	KLF4	TLR5	PILRA	EMILIN2	RNASE4	SIGLEC1	SMARCD3	ASGR2	PLAUR	SERPINB2	CSF3R	CSF2RA	SIGLEC1	PVR	C4ORF18	PAK1	CYP27A1	VEGF	PTAFR	IL6R	CSF2RA	IGSF2	OLIG2	CD163	SERPINB8	ADAMTS5	PLEKHO1	CLEC10A	DUSP3	PEA15	IL13RA1	PRKCD	ICAM1	NAGA	NRG1	NEU1	ASGR1
EBERT_HUMAN_MYELOID	EBERT DMAP 2011	CSPG2	MS4A6A	CSTA	GALNAC4S-6ST	SERPINA1	IL1RN	FLJ20701	FGL2	MAFB	FCN1	CRISPLD2	TGFBI	NCF2	FLJ22662	PADI2	IFI30	CPVL	FLJ20273	RTN1	FPR1	TLR4	SLC7A7	S100A12	CYBB	CD86	CYP1B1	RNASE6	C5AR1	SIRPB1	CD93	CLEC4A	P2RY13	KCTD12	CCR1	CCR2	MNDA	TNFAIP2	LGALS2	TLR8	TYROBP	IL13RA1	FGR	PTGS2	NRG1	CLEC7A	TLR2	HCK	HAL
EBERT_HUMAN_NK	EBERT DMAP 2011	GNLY	KLRF1	GNLY	GZMB	GZMA	KLRC1	KLRD1	KLRD1	IL18RAP	TBX21	PYHIN1	IL2RB	NCAM1	CD247	CD160	SYNE2	PTGDR	NKG7	CST7	GZMH	PTGDR	GPR56	PRKCH	AUTS2	KLRC3	TXK	KIR3DL3	CTSW	HOP	SPON2	AKR1C3	SYNE1	RUNX3	TGFBR3	B3GAT1	CD300A	SIGIRR	ADRB2	KIR2DS2	KIR2DL2	GNGT2	KLRD1	LOC54103	FLJ20699	LOC54103	KLRC4	SMAD7	ITGAL
EBERT_HUMAN_TCELLS	EBERT DMAP 2011	TRAV20	TRAC	ITK	CD3D	NELL2	CD28	TRBC1	BCL11B	IL32	DOCK9	PLCG1	TRBC1	TRAC	CD3G	LOC202134	TRAT1	RASGRP1	SPOCK2	IL7R	RORA	CD3E	LCK	APBA2	MGC17330	PASK	GIMAP5	GATA3	AQP3	PRKCQ	DGKA	SYNE2	CDC25B	LEF1	CDR2	C10ORF38	CD2	CD6	PIP3-E	MAL	IFITM1	CDC14A	NOSIP	GPR171	D4S234E	LAT	IL11RA	NAP1L2	DPP4
FISCHER_DOWN IN RC	Fischer CD34_Ctrl vs CD34_RC	MMRN1	ARHGAP6	DNM3	SLC35D3	C12orf39	LTBP1	PDE5A	GUCY1B3	ITGB3	ELOVL7	SLC24A3	ITGA2B	MFAP3L	CLEC1B	TGFB1I1	LGALSL	SDPR	PF4V1	ASAP2	PF4	RAB27B	ALOX12	MYLK	RBPMS2	SELP	MPL	DAAM1	GP5	PDE3A	SH3BGRL2	EPCAM	GP1BA	PBX1	CDC14B	CALD1	SYTL4	PROS1	GNAZ	MEIS1	MME	TUBB1	PRTFDC1	ANGPT1	CD9	TNFSF4	CLGN	AZU1	ALYREF
FISCHER_DOWN IN SAA	Fischer CD34_Ctrl vs CD34_SAA_RC	DNTT	MPO	RAB27B	EPCAM	PRG2	ELANE	MMRN1	DEFA4	GUCY1B3	ITGA2B	MS4A3	DNM3	SLC35D3	SPINK2	ITGB3	LTBP1	ELOVL7	MYB	ARHGAP6	CTSG	MAP7	DNAJC6	C12orf39	RHAG	SLC24A3	TAL1	XK	AZU1	CLEC1B	PDE5A	PF4	CLGN	MPL	TUBB1	ALOX12	CEACAM8	KIF15	KIF11	PTPLA	DLGAP5	RAG1	CRISP3	PF4V1	ASAP2	PROM1	CPA3	GINS1	RNASE3
FISCHER_SAA_RC_DOWN	Fischer CD34_Ctrl vs CD34_SAA_RC	DNTT	MMRN1	DNM3	SLC35D3	RAB27B	GUCY1B3	ARHGAP6	ITGA2B	LTBP1	ITGB3	C12orf39	EPCAM	ELOVL7	PDE5A	ELANE	SLC24A3	PRG2	CLEC1B	MPO	ALOX12	PF4V1	ASAP2	MPL	MFAP3L	AZU1	SPINK2	LGALSL	TUBB1	CLGN	MYLK	DEFA4	MAP7	TGFB1I1	SELP	RBPMS2	CTSG	MS4A3	GP1BA	TAL1	PROS1	PRTFDC1	RAG1	DNAJC6	PDE3A	CD9	PBX1	DAAM1	MYB
FISCHER_SAA_RC_UP	Fischer CD34_Ctrl vs CD34_RC	ME1	ZNF165	SIPA1L2	EGR2	AKAP13	ST3GAL5	CDV3	ZNF75A	TGFBR3	CR1	EPHA4	A2M	MARCKS	C12orf5	ABCA1	ITGB2-AS1	CTSB	SGCE	ABCC10	USP7	IKZF3	PLEKHA1	PNOC	CTLA4	RAB30	TAGAP	PCMTD1	RASGEF1B	IFITM1	CD83	ZNF532	MYOF	SP140	SAMD3	SPOCK2	P2RX5	STIM2	ATP2B1	TRAF3IP3	GZMH	PLA2G7	WTAP	ABCB4	CCL18	43350	CD5L	CD2	GBP5
FISCHER_UP IN RC	Fischer CD34_Ctrl vs CD34_RC	RPL14	ITLN1	MXI1	ST3GAL5	HABP4	CHST2	MTSS1	TRAPPC10	ISCA1	B3GALTL	RNF175	DLL1	PARP8	SLC6A8	TUBB2A	TIPARP	LOC202025	VAV2	CDC42SE2	FBXO11	PPP1CB	TRAF3IP3	IAH1	TADA2B	IFITM1	C10orf128	GSPT1	CD83	TSPAN5	GBP5	CHD7	IL21R	BNIP3L	MAP3K8	RNF213	ALOX5	SPOCK2	SIPA1L1	RUNDC3A	NR4A2	ATP2B1	SLAMF1	BIRC3	RASSF3	MGC39372	SLAMF7	CDK5R1	HBBP1
FISCHER_UP IN SAA	Fischer CD34_Ctrl vs CD34_SAA_RC	IL6	USP7	ME1	MRPS15	PPFIBP2	FAM69A	FOXP1	TAGAP	NELL2	FCGR2B	MYBL1	FOLR1	RNF213	P2RY10	SASH1	SP140	BCL11B	MKLN1-AS1	LOC374443	GZMK	STAT4	P2RX5	ZNF532	TGFBR3	BCL2L11	FUCA1	43160	43350	IKZF3	CD28	CD2	ARHGAP25	IL21R	PNOC	CD160	MGC39372	SEL1L3	MAP3K8	BIRC3	CR1	ALOX5	VSIG4	NR4A2	STIM2	LRRK2	CHD7	CX3CR1	TLE1
FORSBERG LT-HSC VS MPP_606GENES	LT HSC vs ST-HSC	CAV2	TSPAN32	ACVR1B	DLG3	SNRPN	DEF8	ELL2	CPA3	VWF	ESAM	REC8	IKZF4	CD97	APOE	PRKAR2B	FAM32A	FCGRT	STAT3	PTRF	DNAJA3	TMED4	NDRG2	SGCE	AQP1	RAB11A	SH2B2	DDX39	ADCY9	TUFT1	TEK	CBX5	TEX15	ST3GAL1	GATA2	HMGB3	SLAMF1	DSTN	PLS3	ALDOC	TIMP2	WFDC2	CRK	EYA2	CADPS2	TROVE2	TBX5	43351	COPZ2
FORSBERG LT-HSC VS ST-HSC_220GENES	LT-HSC vs MPP	DLG3	SNRPN	CPA3	VWF	ESAM	REC8	APOE	FCGRT	RALB	NDRG2	AQP1	DDX39	TEK	EZH1	GATA2	SLAMF1	PACSIN2	ALDOC	WFDC2	SLC6A15	SOCS2	GRB10	MDH1	POMC	P2RX1	MEG3	5730469M10RIK	ARF4	SDC2	TNK2	FSTL1	APP	ILDR1	FHL1	EHD3	DIAP1	RAB27B	PACS1	FAM89B	LTBP3	RFNG	MAGED2	CASP12	CDK18	ADCK3	IRF6	PLXDC2	GOLGA1
GEORGOPOLOUS_B-CELL PROGENITORS	Georgopolous_Immunity	POU2AF1	EBF1	GFRA2	VPREB1	IGLL1	9630023C09RIK	ATP1B1	BLNK	RAG1	AGPAT9	TNFRSF19	FAM70A	STEAP4	ENPEP	GM19980	2010001M09RIK	IL7R	AKAP12	GIMAP4	2810417H13RIK	BST1	PRKCB	CAMK2D	CD19	ANKRD33B	SDC4	CD79A	2010007H06RIK	MYOM2	GFRA1	VPREB3	SERTAD4	RAG2	LEF1	H2-D1	CD79B	ID3	2010300C02RIK	IRF4	BB163080	ETS1	SGK1	SOCS2	BCAT1	TUBB2B	ARPP21	E330020D12RIK	SPIB
GEORGOPOLOUS_EARLY LYMPHOMYELOID DIFFERENTIATION	Georgopolous_Immunity	SATB1	EMB	MGST1	MPO	LCP1	CD34	CORO1A	SERPINB1A	PKM2	GFI1	CCL9	ELTD1	ELTD1	MS4A6B	ABCB1B	RGS2	RGS2	SELL	FLT3	CD93	PRTN3	B3GNT5	RCSD1	SPNA2	PIK3AP1	H2-AA	SH2D5	NAV1	LZP-S	ALCAM	FRMD4B	GPR171	MYADM	ELTD1	RGS2	AP1S2	LCP1	FBP1	CTSS	VAV3	CD53	ZFP236	CORO1A	CSF2RB1	BACE1	CAMK2B	CD93	MICAL1
GEORGOPOLOUS_ERYTHROID DIFFERENTIATION	Georgopolous_Immunity	BTBD4	MST1R	CPSF2	AMIGO2	PKLR	ADAMTS3	ACSL6	GPR155	BZRPL1	STX11	DAAM1	RABGAP1L	GM1964	FECH	UGT8A	CLYBL	PPAP2A	MINPP1	PLXDC1	GYPA	MGLL	AMMECR1	COL5A1	GADD45A	PAQR9	SPIRE1	ST3GAL5	RAB4A	MNS1	ASPH	SCRN3	TMEM56	TEX9	CNR2	CDR2	ABCG4	MYO1D	IGSF3	GJA1	UGCG	REPS2	SNCA	LMNA	TRIM2	ALDH1A7	MRPS18B	MUT	PSMD9
GEORGOPOLOUS_GMP VS ALL OTHER +CD33	Georgopolous_Immunity	ANXA3	HP	IGSF6	ELANE	CTSH	NRP1	CSF1R	MS4A3	GRIA3	CD300LB	ID2	CCR2	SLPI	MET	CST7	MTUS1	PDE4D	DRAM1	RAB44	KMO	HDC	CEBPD	PAPSS2	PTPRO	FNDC3B	SH2B2	RAPH1	SORL1	MCPT8	OLFM1	CFP	SORBS1	IDH1	PPFIA4	GPC1	ALAS1	CX3CR1	AI447881	CLEC7A	TMEM229B	CCL6	FUT4	DIRC2	TREM3	PMAIP1	CTSZ	CD14	ABCA9
GEORGOPOLOUS_LATE LYMPHOMYLEOID DIFFERENTIATION	Georgopolous_Immunity	CSF1R	PKIB	LY6C	LY86	MPEG1	AI447904	IRF8	HP	F13A1	PTGER2	MS4A4C	DNTT	IFI202B	ANXA3	IGH-6	TSPAN2	SDC1	RASA4	CMAH	EMP1	DNTT	IL12A	CAMK1D	SATB1	ARPP21	GPR18	IL10RA	CAMK1D	ST6GAL1	CCR5	SLC9A9	ACO2	SH2D5	IL1R1	MSRB3	CD53	CARD6	NCF1	SATB1	IFI27	DTX4	CXCR4	LGALS1	H60	MCPT8	LGALS1	CCR1	SLPI
GEORGOPOLOUS_MYELOID DIFFERENTIATION	Georgopolous_Immunity	PDE4D	SGK3	DEPDC7	PDIA5	ZBTB8OS	UBE2W	NIN	DMKN	SLC35E3	ZEB2	STXBP6	FCGR2B	GNG12	ALAS1	TET2	CCBL2	MEFV	SGPL1	LAMP2	C1GALT1C1	MTM1	ITPR1	CTSZ	CTSZ	CTSZ	SDF2L1	GNG12	AP3S1	EDEM1	BCAT1	PIK3R6	EMR1	EDEM1	NRP1	APP	IGFBP4	LGALS3	ALDH1B1	CHST13	C3	TRPS1	NUCB2	CLDN15	CSF1R	SGMS2	MLKL	PLD4	RAPH1
GOODELL_BCELL	Hematopoietic finger prints (Chambers et al., 2007, Cell Stem Cell)	EDG3	STK23	EBF1	CR2	ELL3	AI662175	FCRLM1	EDARADD	CLEC2H	DIRAS2	H2-DMB2	IGL-V1	2010001M09RIK	FCRLM1	4930532D21RIK	NA	NA	2010007H06RIK	NA	PP11R	LYNX1	H2-AB1	KLHL14	IGL-V1	NA	CRISP3	ST6GAL1	NID1	CDH17	4732481H14RIK	TSGA13	B3GALT7	SDC4	BD2	VPREB3	NA	ADM	BD2	IGK-V1	IGK-V19-14	19-25	IGHG	PHKA1	CD79A	BFSP2	CD22	TRIM35	SNX8
GOODELL_DIFF	Hematopoietic finger prints (Chambers et al., 2007, Cell Stem Cell)	AI597013	CD48	LILRB4	AI447904	NA	2010309G21RIK	NA	PPP1R10	A930008G19RIK	HSH2D	USP18	CCL5	VTI1A	POU2AF1	2810021J22RIK	9330175E14RIK	NUDT7	MED8	KAI1	MTERF	SCNM1	BB212172	SLC4A1AP	BID	RBM16	2410091C18RIK	CPSF3L	ZFP335	LNP	BC057552	2210012G02RIK	WDR79	AP2S1	NA	RPL7
GOODELL_DNMT3 TARGETS	Hematopoietic finger prints (Chambers et al., 2007, Cell Stem Cell)	ACVR2A	ADAM15	ADAMTS10	ADARB1	AGER	AGRN	ALCAM	ALG13	ANKRD16	ANKRD24	ANKS3	APOE	APPL2	ARGLU1	ARMCX3	ART5	ASNS	ATP11A	ATP7B	BASP1	BCL2L2	CATSPERG1	CCNL1	CCNYL1	CDC42BPB	CDK16	CFL2	CHAD	CLDN12	CLEC11A	CLEC2F	CLIP2	CLK1	COL20A1	CREBZF	DCBLD2	DDX26B	DMXL2	DNMBP	DOCK6	DOCK9	DRAM1	DVL1	MIR101A	EFNB1	EID3	ELMO3	EPM2AIP1
GOODELL_GRAN	Hematopoietic finger prints (Chambers et al., 2007, Cell Stem Cell)	NA	TBC1D8	PPM1A	NCAM1	NA	RAB20	NRP1	1500032D16RIK	RPS6KC1	D11ERTD498E	CCNI	CENTG2	4921511C16	IBRDC3	HAS2	PROK2	TIAM2	PTPLB	NA	KRT2-10	C030027K23RIK	BC030335	MDH1	PSME4	2610037D02RIK	CDADC1	LIMS1	TXNDC10
GOODELL_HSC (1.TEIL)	Hematopoietic finger prints (Chambers et al., 2007, Cell Stem Cell)	EVI1	MYCT1	GTL2	NDN	MMRN1	CD34	MMP2	FGD5	GRB10	FHL1	MPL	SLITL2	FSTL1	TMEPAI	CADPS2	SLC18A2	KRT1-18	6720401G13RIK	TRIM47	PRKG1	GUCY1A3	C230013L11RIK	6720401G13RIK	2810432L12RIK	LTBP3	GHR	AI956758	RAI14	VNN1	8430408G22RIK	NAP1L3	GRB10	0610011I04RIK	CAV2	RHOBTB3	2810055G20RIK	GATA2	MYCT1	C030034E14RIK	JAM2	EPB4.1L4B	VNN1	TTPA	MPDZ	RAB38	ANKRD25	HEY1	NA
GOODELL_HSC (2.TEIL)	Hematopoietic finger prints (Chambers et al., 2007, Cell Stem Cell)	SLC2A10	SLC9A3R2	9330107J05RIK	NA	LPHN2	ZFP64	SHRM	PTOV1	ENAH	FBXL17	2700081O15RIK	RYK	FKBP9	ID4	TRIM16	AW557046	CDV1	DSCR6	ZFP295	1110061N23RIK	CTTNBP2NL	PSMA8	ICK	1700010H15RIK	DUSP3	CX3CL1	DSG2	PKP2	PHLDB1	PRDM16	D430039N05RIK	USP53	WWTR1	FGF11	2810417M05RIK	AI844869	NTF5	PCDHB17	CASP12	TCF3	ZFP354A	AI852640	NOPE	EFNA1	GPR64	FADS2	C130098D09	SLC23A2
GOODELL_LYMPH	Hematopoietic finger prints (Chambers et al., 2007, Cell Stem Cell)	NA	CD2	2210421G13RIK	FGF13	GIMAP3	PVT1	PPP3CC	DUSP19	ALG3	PPCS	2310003L22RIK	FAAH	BC024814	ACN9	AU041133	LY9	ATM	DPH2L2	2210016F16RIK	NA
GOODELL_MONO	Hematopoietic finger prints (Chambers et al., 2007, Cell Stem Cell)	NFAM1	LOC433435	LOC433435	NFKBIZ	ZFYVE9	IL1RAP	CDH23	4930528G09RIK	PDE7B	ACE	SOCS3	SCNN1A	9430083I22	MBP	NA	TTC7	SGIP1	AI451617	F12	HPGD	EMR4	CEBPD	ENTPD3	RUTBC3	GCNT2	ZBTB16	TTC7	SMPDL3B	CSF1R	ADAMDEC1	GM1609	GALM	4921522E08RIK	XKR5	HSPB1	NA	EXPI	CXCL1	AU023617	PLK3	DDX6	LRP1	PPARG	MDM1	P2RY12	REN1	TNNI2	CLEC4N
GOODELL_MYELOID	Hematopoietic finger prints (Chambers et al., 2007, Cell Stem Cell)	SCN2B	PTPRO	TLR4	FNDC3B	4931428L18RIK	B4GALT6	ASAHL	MGI:1345171	PBX1	NA	NA	AL024069	CKLF	PCNX	2310058F05RIK	TNFSF13B	BCL6	D630023F18RIK	NA	F3	ADPRH	NUMA1	NEU1	BC016495
GOODELL_N.ER	Hematopoietic finger prints (Chambers et al., 2007, Cell Stem Cell)	D13ERTD37E	MGI:2143217	CLGN	PEX12	EXT1	ASPH	NA	TAOK1	SGK3	2310067E08RIK	FOXM1	HIPK2	LMNA	FANCG	CNTN3	INHBC	DNAJA4	EXT1	TTK	USP49	ARIH2	UBE2L6	RGS12	ASPH	SLC25A10	1700102P08RIK	PFKFB1	NAALADL1	SH2D4A	6430706D22RIK	RIBC1	4930422I07RIK	BMP2K	TM7SF3	TRIM23	AI449441	PCYT1A	MGI:1921571	NA	1600023N17RIK	2610021K21RIK	B230312I18RIK	1700051C09RIK	CCHCR1
GOODELL_NAIVE	Hematopoietic finger prints (Chambers et al., 2007, Cell Stem Cell)	CD5	2610019F03RIK	CD6	2310032F03RIK	ST8SIA1	NSG2	TMIE	TRAT1	SLC16A5	9130430L19RIK	BB165335	BCL11B	TNFAIP8L1	TNFRSF25	AMPD1	A430107P09RIK	NA	GABRR2	DDX3Y	TMIE	PRSS19	TRAT1	EIF2S3Y	A430093F15RIK	GPR83	DZIP1	1700041C02RIK	IL7R	AW046396	ITK	ST8SIA1	JARID1D	SPSB1	MTMR7	CNGA1	E430004N04RIK	TDGF1	MS4A4D	SIT1	A130014H13RIK	CXCR6	E430004N04RIK
GOODELL_NK	Hematopoietic finger prints (Chambers et al., 2007, Cell Stem Cell)	KLRE1	KLRB1C	KLRB1D	KLRK1	KLRA21	4631423F02RIK	NCR1	A630024B12RIK	A630098A13RIK	PHACTR3	MGI:1351468	MGI:2676610	KLRA1	MCPT5	KLRB1B	CMKLR1	RSNL2	AU024076	RSNL2	A630038E17RIK	CHL1	KLRB1D	1700129I15RIK	KLRA5	AI429363	PDGFB	2310016C16RIK	SULF2	C1QL3	X99384	C920025J10	DCXR	37867	1110033J19RIK	C130098B18RIK	NA	4930589M24RIK	PRF1	FBXL2	ARHGAP10	CMYA5	F2RL2	TADA1L	KLRA20	FASL	JAM4	CSEN	PLEKHA5
JAATINEN_HEMATOPOIETIC_STEM_CELL_DN	MSIGDB	SECTM1	LOC100505746	CYP1B1	S1PR5	KRT1	LTF	CEBPD	PRF1	CCL5	FYB	TGFBR3	GNLY	SGSH	TOB1	F13A1	IL10RA	KCTD12	RHD	KLRK1	37316	GPR65	CXCL16	ALAS2	VCAN	MEGF9	PTGDR	SNCA	ITGB2	AQP3	CCL4	TFDP1	RBP7	MAN1C1	MMP9	PPBP	OLFM4	ZAP70	LGALS3	FAM46C	LRRN3	CD36	CD5	CLEC4A	MYL4	CD1D	PLXDC1	TXNIP	CTSH
JAATINEN_HEMATOPOIETIC_STEM_CELL_UP	MSIGDB	DNMT3B	IGFBP7	GPR125	PON2	PDZD2	SCN3A	TNFRSF21	SSBP2	H2AFY	HSPD1	FRMD6	COL5A1	PSMG1	C11orf54	SCRN1	ALG10B	ZNF117	LAPTM4B	PLAGL1	ADAM28	ABCC1	ANGPT1	JUP	TRIM73	CBX2	ZNF711	HLF	PTPLA	KIAA0368	SMAD1	PRDM16	PXDN	PHACTR1	ISYNA1	FAM175A	CALN1	RAVER2	PLCB4	FRMD4B	HHEX	SLC39A10	UHRF1	TUSC1	MZB1	DST	C10orf58	DDAH1	KIAA1211
KERSEY_MLLAF9_UP_TOP50	MSIGDB	2810030E01RIK	HOXA5	IL18R1	MECOM	5730507N06RIK	BPIL2	LOC433403	TJP1	MYL10	FBP1	MGL1	IL17RB	HOXA10	CD96	BPIFC	8430419K02RIK	SLAMF1	DCUN1D1	SYNPO2	OTUD1	HSPA2	RAPGEF3	CHGA	RBPMS2	MPRA	SPINT2	BCAS1	MPA2L	CUTL1	STAT5B	ZBTB16	TUBA1	ANTXR1	CSNK1D	HOXA2	PIM1	DERL1	NUMB	P2RX4	LCK	GRTP1	IL31RA	KLHL24	HOXA3	GM106	FDX1
KLUSMANN_Arraystar_Bcells	Hematlas	KIAA0226L	FCRL1	CD79B	TNFRSF13C	IGHM	IGKC	RP11-1166P10.8	RP11-1166P10.8	CD24	MS4A1	IGKV3OR2-268	CD79B	ADAM28	IGHA2	SNX22	IGKV2D-30	IRF4	CD72	P2RX5-TAX1BP3	KIAA1468	KCNG1	BANK1	CD40	TNFRSF13C	IGLL5	MS4A1	P2RY10	ACPT	COBLL1	NXPH4	CD79A	HLA-DRA	IGKV2-28	SPIB	BEND5	BLK	IGLV1-44	PKIG	SGCE	TNFRSF17	ADAM28	EBI3	SLC38A11	IGHV4-59	ARHGAP24	CLECL1	FCER2	CD1C
KLUSMANN_Arraystar_Erythroid	Hematlas	HES6	AHSP	SPTB	KCNH2	PCSK9	TMEM56	SELENBP1	GDF15	PLEKHH3	HBM	GYPE	PTGES	RHD	PTTG1	YPEL4	KIF26A	FAM83A	RHCE	RAB3IL1	RHCE	CCNB2	NEK2	DLGAP5	TUBB2A	FAM83A	CD36	SLC4A1	CYB5A	RFESD	FAM210B	SHISA7	SPRR2B	BLVRB	CRYBA4	PBK	C11orf96	KIF5A	CNRIP1	RRM2	DHFR	APOC1	ERCC6L	FAS	TPSG1	SESN2	LEPR	SPRR2E	HBA2
KLUSMANN_Arraystar_Granulocytes	Hematlas	FFAR2	FPR1	G0S2	CDA	TREM1	BATF2	S100P	CSF3R	ETV7	LRG1	LILRA5	CCR1	TNFAIP6	HCAR3	HCK	CSF3R	MSRB1	LILRA5	SIGLEC14	ADM	TNFSF13B	CAMP	CEACAM1	FCGR3B	ISG20	TNFSF13B	TLR4	PLIN4	OAS1	TYROBP	SCO2	ZNF467	HERC5	NFIL3	PLAUR	FCGR1B	DEFA3	PLIN5	SOCS1	FFAR3	CDC42EP2	OASL	SH2B2	MMP9	NA	SLC43A2	DZIP1L	HDAC11
KLUSMANN_Arraystar_HSC_CB vs ALL and HPC_Top200	Hematlas	GNAI1	PPIL6	EDN3	KANK2	HSD3B2	PROK2	CRHBP	INO80B	DACH2	ATP2A3	LGMN	NEK3	GTF2H2D	DACH1	CMKLR1	CCDC80	OR8D2	TDRD6	GLRA1	TPBG	DPCR1	CLLU1OS	ERC1	GLRA3	TAPBPL	DNMT3B	RDM1	CLIP3	UPF0639	GJA5	NCKAP5	DYDC1	USP8	ANO6	GAS6	SAR1B	NM_002147	EPB41	CALD1	OR1L6	ERG	NR3C1	VCX3A	SMG7	TRIM31	TTC14	ZNF774	TNNT2
KLUSMANN_Arraystar_HSC_CB vs ALL_Top200	Hematlas	C1QTNF4	PRSS57	PRSS2	NPR3	MYCN	HOXA9	SPINK2	MFAP4	HOXA9	BAALC	PROM1	C10orf10	CPXM1	GNAI1	CD34	UCHL1	DACH1	CLDN10	PPIL6	HOXA9	OBSL1	EDN3	KANK2	HTR1F	HSD3B2	PROK2	SOX4	CRHBP	INO80B	DACH2	ATP2A1	ATP2A3	LGMN	NEK3	GTF2H2C	MZB1	DACH1	GJC2	CMKLR1	CPXM1	TRO	ZNF521	CCDC80	OR8D2	TDRD6	GLRA1	TPBG	DPCR1
KLUSMANN_Arraystar_HSPC_CB vs ALL_Top200	Hematlas	PRSS57	PRSS2	MYCN	NPR3	CHST13	MFAP4	C1QTNF4	HOXA9	SPINK2	BAHCC1	HTR1F	AIF1L	VPREB1	BAALC	MPO	NPDC1	SOX4	ZNF114	GNA15	TMEM121	NEURL1B	GSTM5	NPW	CD34	GJC2	CARD9	PROM1	HOXA9	HOXA9	HOXA5	PRR15	UCHL1	CRYGD	CPXM1	TRH	GAMT	OBSL1	DACH1	TRO	FOXA3	MMP28	NOG	TRO	IL17D	HIST1H2AH	OAF	SPNS3	PDCD7
KLUSMANN_Arraystar_Mega	Hematlas	PPBP	PF4	GP9	THBS1	LTBP1	MYLK	CD9	GP1BA	SELP	PCSK6	GNG11	SNCA	NRGN	PDE3A	RAB27B	GNAZ	CXCL3	TMEM40	PTCRA	HPSE	PROS1	RBPMS2	DNM3	SEC14L5	TREML1	LMNA	XXbac-BPG32J3.19	F13A1	GUCY1B3	NCKAP1	LOXL3	UBE2C	F2R	PCSK6	WFDC1	LGALSL	LY6G6F	P2RY1	WBP5	PRKAR2B	TRPC6	GPX1	UBE2C	ABCC3	GMPR	RTN4	LEFTY1	ESAM
KLUSMANN_Arraystar_MONO	Hematlas	FCN1	LGALS2	MS4A6A	CD163	PLBD1	TGFBI	MAFB	S1PR3	LYZ	VCAN	OLIG1	MS4A6A	CD300C	CYP1B1	QPCT	ASGR1	CPVL	CCR2	VENTX	MS4A6A	MPEG1	CTSS	CST3	MTMR11	NLRC4	HNMT	FGL2	LGALS3	CD86	SLC24A4	KCNK13	CD163	ASGR2	FOLR2	BST1	CLEC12B	KYNU	RGS2	CSF2RA	KCTD12	CSTA	SLC8A1	CD1D	CLDN23	CLEC12A	ALDH1A1	EPHB2	F5
KLUSMANN_Arraystar_MYELOID	Hematlas	S100A8	S100A9	FPR1	CDA	S100A12	TREM1	G0S2	FCN1	CSF3R	IFI30	FFAR2	CCR1	S100P	RBP7	CLEC4D	HCK	LILRA5	FOLR3	CSF3R	MS4A6A	SIGLEC14	BATF2	SEPX1	LILRA5	TNFSF13B	TNFSF13B	LRG1	CEBPD	MNDA	ETV7	FCGR1A	PLBD1	ZNF467	TYROBP	AIF1	IER3	SIRPB1	SCO2	CAMP	SIRPA	APOBEC3A	CFP	PLAUR	CLEC4E	TNFAIP6	GPR109B	MAFB	QPCT
KLUSMANN_Arraystar_NK	Hematlas	GZMB	FGFBP2	IL2RB	CD247	XCL2	IL18RAP	KLRF1	KLRC2	KLRB1	GZMA	KIR2DS4	NCAM1	BOK	ARL4C	GNLY	CCL4	CD160	PTGDS	PYHIN1	SH2D2A	AKAP5	SAMD3	CLIC3	KIR2DL3	PCDH1	GNLY	RASSF4	KANK2	MYOM2	RGS9	HAVCR2	NMUR1	CHST2	CEP78	CCL3L1	TXK	GPR153	PTPN4	GNG2	APOBEC3H	CCL3L3	CCL3	C1orf21	KIR3DL1	HOPX	PLA2G16	IL17C	IGFBP7
KLUSMANN_Arraystar_Tcells	Hematlas	IL7R	TRAC	CD3D	CCR7	ITK	IL32	CD27	CD6	CD2	CAMK4	FCGBP	CD3D	MAL	CD3G	TRBC2	AQP3	PIK3IP1	TMEM204	TRBV6-7	TCF7	FAM153B	TRBV6-1	CDC14A	PASK	IL7R	TRAV12-1	TRBV20-1	LEF1	MAL	FBXL16	GPR171	LDLRAP1	LEF1	SIRPG	EDAR	RAPGEF6	TC2N	TRBV7-7	CTD-3148I10.9	MAL	SNPH	TCF7	AXIN2	IL11RA	LCK	ACAP1	OCM2	UBASH3A
KLUSMANN_NCODE_BCELLS	Hematlas	IGLC2	HLA-C	RPL14	IGHA1	IGL@	IGHG1	TCL6	NTN3	LOC283663	CD19	FCRL2	FCRL1	LARGE	CD72	IGJ	BEND5	IL8	P2RX5	LOC283454	ZCCHC18	DBNDD1	VPREB3	IL6	SCFV	EBF1	IGHV1-69	HLA-DQB1	HIP1R	RALGPS2	FLJ38379	SYNPO	GYLTL1B	MACROD2	C20orf195	HVCN1	CD74	FGD2	HLA-DRB1	TMEM156	GNG7	KLHL14	TLR10	ZC3H12D	MZB1	DPF3	FCRLA	RAB30	CD79B
KLUSMANN_NCODE_CD34	Hematlas	PRG2	CTSG	EPX	FSCN1	HDC	UCHL1	PROM1	NT5DC2	RBPMS	AGR2	ARHGAP22	ENPP2	CTHRC1	DSG2	MSRB3	FST	ALDH7A1	KHDRBS3	CD34	MEX3B	RTKN2	STAR	MPP3	ARNTL2	ACOT11	ERG	CPXM1	S100B	CRISPLD1	CDCA7	ATP8B4	MMP2	TMEM97	GDF1	SLC35F2	FAM171B	HOXB6	MECOM	NRIP3	NUDT10	SMARCA1	MPV17L	FREM1	TGM5	TBC1D16	PHGDH	CBX2	CABLES1
KLUSMANN_NCODE_ERY	Hematlas	GYPB	EPB42	GSTM3	GYPA	FAM132B	TFR2	CTSL1	TSKU	PTGES	HBG2	OSBP2	CELA2A	KLHDC8A	TRIM29	NDFIP2	CA1	PKLR	AZGP1	ART4	SLC25A21	MIER3	TFRC	CRISP2	YPEL4	ARHGEF37	BLVRB	SEC14L2	CLIC2	FAM89A	CTSL2	EPB41L4A	DEPDC1	CDH1	PAQR9	SLC25A37	NEDD4L	ITLN1	CBS	LEPR	ABCC13	IZUMO1	MICALL2	RGS20	PDE6A	IGFL2	DNAJA4	RWDD3	NDRG4
KLUSMANN_NCODE_GRANULOCYTES	Hematlas	SERPINA1	KRT23	S100P	FPR1	CHI3L1	TREM1	FPR2	NFE4	LILRB3	WLS	IL1R2	CA4	ADM	OR52K3P	LRRK2	IGSF6	BEST1	CNTNAP3	NAMPT	CDA	CSF3R	CXCR2	AMICA1	GLT1D1	LIN7A	IL13RA1	CRISPLD2	ANXA3	ITGAX	TLR4	RPGRIP1	STX3	ACSL1	CSF2RB	CHST15	DSC2	KIAA1324	RGS2	ARAP3	ARG1	MMP25	MAK	PTGS2	MGAM	SOD2	BATF2	SIPA1L2	SGK1
KLUSMANN_NCODE_MEGAKARYOCYTIC	Hematlas	CLEC1B	ITGB3	WFDC1	MMRN1	VWF	HSPC159	RAB27B	ESAM	ITGB5	SLCO2B1	DNM3	GUCY1B3	C1orf150	PPP1R14A	SPARC	F2R	PCSK6	PKHD1L1	MYCT1	PBX1	NGFRAP1	HPSE	GP5	GUCY1A3	ANXA3	STON2	BEND2	SERPINE2	ASAP2	DAB2	TRPC6	PRICKLE1	DLK1	CCDC68	TREML1	MFAP3L	PDLIM1	SAMD14	THBS1	PDE5A	PLA2G4C	SPTB	GNAZ	FNBP1L	CAMK1	PDE8B	ZC3H12C	PPAP2B
KLUSMANN_NCODE_MONO	Hematlas	VCAN	FCN1	OLIG1	TGFBI	C15orf38	CPVL	MS4A6A	PLA2G7	TMEM176A	CLMN	IFI30	SMARCD3	KYNU	CEBPA	CLEC12A	C17orf87	PLXNB2	SHROOM1	ADAP2	FZD2	SLC7A7	EMR1	EPB41L3	ANXA1	MGAT1	CAMK1	CES4A	KIAA1598	MYOF	C3AR1	HLA-DRB1	MS4A4A	HLA-DQB1	FBP1	SLC22A18AS	CD1A	OLFM1	TIAM1	NOL3	C10orf11	SLC2A9	TBC1D2	TPPP3	ADAMTS5	CD74	TMTC2	PRKCDBP	RIN2
KLUSMANN_NCODE_NKC	Hematlas	KLRK1	CD247	TRA@	KLRC1	KLRD1	HOPX	S1PR5	CD160	CTRC	EOMES	TARP	TKTL1	SYNE1	CD38	KIR3DL3	RNF165	ADRB2	MPPE1	C1orf187	ENPP5	CCL4L1	PHLDB2	ZFYVE28	CMKLR1	SYTL2	DMKN	SIGLECP3	MGC24103	PDGFD	CCL3	NEIL1	C1orf21	FEZ1	AKAP5	GPR114	LINGO2	SPON2	NCR1	NCAM1	ZNF469	LDB2	TTC38	PRR5L	LLGL2	SH2D2A	APOBEC3H	LAMA2	HEG1
KLUSMANN_NCODE_TCELLS	Hematlas	NELL2	CD3D	IL7R	SIRPG	C2orf89	TCRA	SCML4	TRAT1	TCF7	LOC283174	ITK	MAL	AMIGO1	FAM113B	TRBV5-4	LEF1	RCAN3	ZNF204P	HAPLN3	MGAT4A	CA6	ACSL6	NOG	RNF157	ACVR1C	MAN1C1	NPAS2	FBLN5	DGKA	AK5	TNFRSF25	MCC	MGC40069	PVRL3	DOCK9	THEMIS	LRFN3	RASGRF2	IFI6	OR6C4	MTHFD1	C14orf132	PRKXP1	ZNF101	UBASH3A	ITGA6	PAQR8	PASK
ROSS_AML_OF_FAB_M7_TYPE	MSIGDB	RDX	PSMD6	APOC1	CTNNBL1	PDLIM5	PNMT	ICAM4	TEK	GATA2	TIMP3	TNIK	STXBP6	MYL4	SQLE	PTGS1	HLTF	ARMC8	UROD	TFR2	FHL2	GJA4	NEO1	TPM1	CD164	PROS1	DNM3	KCNH2	GATA1	ZMYND8	C14orf2	ABCC4	ITGA2B	MYH10	RASA1	BMP2K	RHAG	FADS2	HIGD1A	SOD1	ANK1	GP1BA	RYR3	SDPR	PCCB	NDUFB6	ALDH1A1	SERPINI1	PCDH9
ROSS_AML_WITH_AML1_ETO_FUSION	MSIGDB	IER2	USP10	VOPP1	IL5RA	C15orf39	ITPR1	SLC25A1	MAN1A1	RPS6KA1	ITGB4	AP1B1	POU4F1	HIST1H2BH	FBXO38	NIT2	RUNX1T1	NCALD	CD58	RGS10	NARFL	HYAL2	DEPTOR	PTPN12	PRAME	LAPTM5	ACSM3	MKNK2	C17orf48	PALM	ADRM1	RCBTB1	HPGDS	KDM4B	PSD3	LCP1	BAALC	EPCAM	BEX1	SLCO4A1	TBXA2R	ISG20	SCML2	TMEM43	CCND1	TCN1	PTGIR	HIST1H2BD	TWSG1
ROSS_AML_WITH_CBFB_MYH11_FUSION	MSIGDB	SLC38A1	SLC7A7	LPAR1	CCR2	CBFB	IL10RA	SPARC	CLEC10A	QPCT	AK5	MDFIC	CLEC7A	GIMAP4	LGALS2	PTPRM	ST18	MYH11	CHI3L1	MN1	NAGA	NACC2	KCTD12	PLXNB2	IGLJ3	S100A9	CD52	MEF2A	KIF17	ANXA11	TGFBI	FYB	GRHPR	CD1C	CD1E	CTSS	CYBB	IL13RA1	TNFAIP2	MEGF9	DYNLT1	NRP1	CEBPD	S100A8	CLEC4A	MTMR11	PGM1	PLBD1	DUSP6
ROSS_AML_WITH_MLL_FUSIONS	MSIGDB	MICAL1	LRMP	CCL5	SIRPA	CUL1	GUSB	PYCARD	SLC9A6	PGAM1	DEXI	C2	SCPEP1	HOXA9	GAS7	SYT17	APH1B	MVP	MEF2C	RPS6KA5	MAGEF1	CES1	TDRD7	AK2	PHKA2	COL9A2	MLL	CCL23	CTSL1	PBX3	BLOC1S1	GOLGA8H	SOCS2	CPM	STXBP2	LY86	ITGAX	PREB	PLD3	SAGE1	MRPL34	SNX10	ALDH3A2	APOC2	MRPL33	ALOX5AP	AKR7A2	CAPG	TPP1
ROSS_AML_WITH_PML_RARA_FUSION	MSIGDB	PDE3B	KRT18	LRFN4	HGF	SEC31A	CDKN1C	ARHGAP4	SERPING1	AUTS2	ALOX5	SMARCD3	ARFGEF1	AGRN	PRODH	TMEM87A	MEGF6	FNDC3B	CHN2	STXBP1	CERS4	ST3GAL6	NAALADL1	MST1	ITPR2	GRB10	JAG1	HYOU1	KIAA0195	PXDN	ALCAM	CMAHP	RASL12	STAB1	ATG13	CALR	MANF	MOSC2	MPO	ANKFY1	GCNT1	MAP1A	CFD	GALNS	PRR14	RCN1	SLC25A38	PTGDS	MMP2
ROSSI_B-CELLS	Rossi_JEXMED_2014	MS4A1	IGL-V1	SRPK3	POU2AF1	FAIM3	MS4A1	BLNK	FCRLA	SCD1	RASGRP3	CD79B	CD22	SPIB	TNFRSF13C	EBF1	BANK1	CR2	CD19	BLK	IGL-J2	BCAR3	IGHV14-2	LY6D	IRF4	ST6GAL1	CD83	CXCR5	FCER2A	IGHG	SIGLECG	CD74	ELL3	SNN	RALGPS2	RAB30	CD79A	FCRL1	CD40	IL4I1	KMO	CD38	CSPRS	IGH-6	PPP1R16B	LYNX1	CYP4F18	BCNP1	CPM
ROSSI_ERYTHROID	Rossi_JEXMED_2015	ALAS2	SLC4A1	HBA2	TMCC2	SLC4A1	GYPA	TRIM10	SNCA	GYPA	TMCC2	RHD	HBA1	KEL	HBB	CLDN13	SPNA1	ERAF	SPNA1	FHDC1	RHAG	AQP1	ERMAP	KLF1	APOL11B	CDR2	APOL11B	APOL8	SNCA	RSAD2	SOX6	SOX6	SLC38A5	LTF	ALDH1A1	S100A9	SAMD11	UBE2O	ANK1	YPEL4	AGTR1A	TSPAN8	NGP	SOX6	SLC6A20A	GDA	CAMP	TSPAN33	SPECC1
ROSSI_GRANULOCYTES	Rossi_JEXMED_2016	AA467197	ABCA13	ABCA13	ABCD2	ACPP	ACTA2	ADAM8	ADPGK	ALOX5	ANKRD22	ANXA3	APH1B	APOB48R	APP	ARG2	ASPRV1	BMX	BST1	C3	CAMP	CARD10	CCL6	CCNO	CCR1	CD177	CD300LB	CD33	CEACAM1	CEACAM10	CEBPD	CENTD3	CHI3L1	CHI3L3	CKAP4	CLDN1	CLEC4A2	CLEC4D	CLEC4E	CLEC5A	CLEC7A	CRISPLD2	CSF3R	CYBB	CYBB	DFNA5H	DGAT2	DMXL2	EAR2
ROSSI_LT-HSC_TOP100	Rossi_JEXMED_2017	BEX1	TGM2	HLF	NDN	NDN	NDN	EVI1	MMRN1	HLF	MPL	PDZK1IP1	MYCN	MEIS1	PROCR	PBX1	VEGFC	GUCY1A3	MAMDC2	GNG11	ZFP467	GCNT2	FHL1	VWF	MEIS1	MLLT3	MPZL1	KRT18	PPP1R9A	FGD5	NDN	ENG	PRKG1	NDN	CADPS2	CSGALNACT1	WDR40B	PPP1R9A	SLC18A2	MYLK	CSAD	ITSN1	TBXAS1	ARMCX1	SDPR	CYP2J9	PRDM16	EYA1	MYCT1
ROSSI_LT-HSC_TOP223	Rossi_JEXMED_2018	BEX1	TGM2	HLF	NDN	NDN	NDN	EVI1	MMRN1	HLF	MPL	PDZK1IP1	MYCN	MEIS1	PROCR	PBX1	VEGFC	GUCY1A3	MAMDC2	GNG11	ZFP467	GCNT2	FHL1	VWF	MEIS1	MLLT3	MPZL1	KRT18	PPP1R9A	FGD5	NDN	ENG	PRKG1	NDN	CADPS2	CSGALNACT1	WDR40B	PPP1R9A	SLC18A2	MYLK	CSAD	ITSN1	TBXAS1	ARMCX1	SDPR	CYP2J9	PRDM16	EYA1	MYCT1
ROSSI_T-CELLS	Rossi_JEXMED_2019	CD3G	CD5	CD3D	THY1	ICOS	ITK	SKAP1	AI661384	TCF7	TCRA	LAT	MS4A4B	CD247	BCL11B	CD2	CD28	ZAP70	ST8SIA1	LEF1	CCR7	CTLA4	NSG2	CCR9	RASGRP1	IL7R	PRKCQ	GPR83	NR4A3	TRAT1	LCK	LRIG1	CD96	CD8A	ABTB2	CD8B1	GPR174	GIMAP4	MPA2L	DGKA	FGF13	BTBD11	SATB1	MS4A6B	KBTBD11	CD8A	IKZF4	SLFN1	PRKCH
STEGMAIER_NOTCH SIGNATURE	Stegmaier Cancer Cell 2013	TASP1	EIF5A	MRPL4	IFRD2	PCGF5	HDAC4	PUS7	SHQ1	GIMAP5	GIMAP7	EVL	DHX37	P2XR5	GIMAP1	MYC	HES1	MYOB7B	SLC29A1	RHOU	IGHG1	PCBP3	LZTFL1	NOTCH3	DTX1
VALK_AML_WITH_11Q23_REARRANGED	MSIGDB	C1orf54	CADM1	DACH1	P2RY2	NXT2	C20orf103	KCNE1L	APOC2	C3orf14	TKTL1	LOC283683	CACNA2D3	MSLN	HIF1A	TGM5	ITGA7	CES1	CD70	PENK	TRPM4	UVRAG	RET
VALK_AML_WITH_CEBPA	MSIGDB	CTNNA1	CD7	SFXN3	MEST	CAMP	PRR5L	GALC	HOXA9	ARHGEF3	LCN2	HOXB2	TBL1X	B4GALT6	IGF2BP2	TNS3	GNA12	TRDV2	TUBB6	CEBPA	HSPB1	HPGDS	CD38	ITM2A	DLC1	TRIB1	SEL1L3	ATN1	IGHM	NDFIP1	SLC16A1	LTF	SUCLG2	PGLYRP1	CEACAM8	MMP8	BASP1	IGLL1
VALK_AML_WITH_EVI1	MSIGDB	CFD	PPP1R16B	NPDC1	FAM30A	RNASE2	LPHN1	SPTBN1	RBPMS	F2RL1	SORBS3	AZU1	SMAGP	IGHM	DMXL2	MN1	GNAI1	SEPX1	PIK3C2B	RNASE3	PXDN	EEF1A2	CD34	SPRY1	CRIM1	PAWR
VALK_AML_WITH_FLT3_ITD	MSIGDB	PDE4B	ENPP2	SMC4	MAGED1	MMP2	LAPTM4B	HOXA9	LYRM1	SOCS2	HOXA5	HOXA4	GOLGA8A	TARP	APP	HOXB5	BAHCC1	IL1RAP	MAP1A	PIM1	PIEZO2	MRC1	COL4A5	QPRT	CYSLTR2	IL2RA	SEPP1	KCNK5	HOXB6	GPR56	TRIM16	NR6A1	LGALS3BP	LCT	HOXB2	TRPC2	HOXB3	PBX3	ADCY2	GOLGA8B	PDGFD
WONG_EMBRYONIC_STEM_CELL_CORE	MSIGDB	RPL13	RPS8	HELLS	RCN2	DLGAP5	COX4NB	POLE2	EIF3K	FGFR1	LSM4	RPS3	MRPL15	VRK1	HNRNPL	EIF4A1	KIF22	NUP107	PIPOX	HAUS1	THOC3	RFC3	NTHL1	CCNF	PPP4C	AURKB	PABPC1	HSPA14	MYBL2	FBL	CDCA7	HSPE1	MRPS30	MSH2	BUB1	CKAP2	GLDC	AK4	HMGN5	TERF1	EIF6	PSMD14	NDUFB8	ALDH7A1	RUVBL2	NAP1L1	RPS16	EBNA1BP2	MRPL37
YAGI_AML_WITH_11Q23_REARRANGED	MSIGDB	HIP1	DACH1	MRPL33	JAK3	RGS19	CLTA	NTRK1	WARS	ADCY9	GPM6B	CCND3	ZRSR2	SDHB	CD79A	VASH1	C19orf50	EIF4E2	ALDH3A2	BAP1	OSTF1	TACC1	PTH2R	GFRA1	MYH9	RB1	PRDM2	LALBA	GLT8D1	NFATC3	TNPO1	TBX1	BMI1	CADM1	IDH3A	CD81	JMJD1C	PRKAG1	FCGR1A	IL10RB	ELP4	CYP4F12	GAS7	PIM1	ZNF280A	DIP2C	ADCY3	STS	CDK9
YAGI_AML_WITH_INV_16_TRANSLOCATION	MSIGDB	BCAM	ZIC1	MDH2	STK25	IGSF9B	COL5A2	LY6G6C	SPEN	DPYSL3	ASH2L	PAK3	VIM	XRCC4	HADHB	NACA	UBC	NFATC3	ANPEP	BAZ2A	SFSWAP	RPS20	LRP6	ZNF23	CACNA1D	UCP3	HARS2	ACOX3	PARP2	ZBTB39	ITM2A	PKD2	AR	IQCK	NDUFAF1	EEF1A1	SPTLC1	RPS13	RBPMS	EPHB4	GLB1	TM9SF4	RPL13	MYH11	SPP1	PRH1	CUL1	NTRK1	RPS4X
YAGI_AML_WITH_T_8_21_TRANSLOCATION	MSIGDB	SMG1	ELF4	CSF3R	MAN1A1	PSMB3	HLA-DRB4	TCEA2	TRAF3IP2	CERS6	ETV6	DDX39A	PTPRCAP	GGCX	RGS10	PROZ	CD58	ADRM1	GNAS	CCND3	GUCY1A2	IL1RAP	PTPN12	ETHE1	POLR2J	ZKSCAN4	PRKCD	DPYSL2	ALDH5A1	WISP2	CCND1	ORAI2	CALR	ESPL1	HLA-DPB1	NCK1	CIITA	ITM2B	CD226	SAP30	SYNGR1	ZNF43	GPM6B	MACF1	ANKLE2	DGAT1	CAV1	LEPROTL1	DARS
YAGI_AML_WITH_T_9_11_TRANSLOCATION	MSIGDB	TSC22D2	SMC1A	MUSK	AKAP8	MEF2C	INTS3	IFI44L	ZBTB25	ADRBK2	ELP4	RYR1	F2	PPP1R2	MRPL33	CKM	PALLD	JTB	HAUS7	PBX3	OFD1	FLNB	LUM	GAPDHS	EVI5	SOCS2	RUFY3	ADAM23	ELF2	IMPG1	BRE	SATB1	PENK	ITGA7	RANBP6	MOAP1	CCL23	ZFR	SERTAD2	QPRT	MEIS1	IRX5	SCRIB	VAMP8	FZD2	CLASP2	GFRA1	SF1	RBBP6
REGEV_G1-S_Core Set	Tirosh_Science_2016	MCM5	PCNA	TYMS	FEN1	MCM2	MCM4	RRM1	UNG	GINS2	MCM6	DCA7	DTL	PRIM1	UHRF1	MLF1IP	HELLS	RFC2	RPA2	NASP	RAD51AP1	GMNN	WDR76	SLBP	CCNE2	UBR7	POLD3	MSH2	ATAD2	RAD51	RRM2	CDC45	CDC6	EXO1	TIPIN	DSCC1	BLM	CASP8AP2	USP1	CLSPN	POLA1	CHAF1B	BRIP1	E2F8
REGEV_G2-M_Core Set	Tirosh_Science_2016	HMGB2	CDK1	NUSAP1	UBE2C	BIRC5	TPX2	TOP2A	NDC80	CKS2	NUF2	CKS1B	MKI67	TMPO	CENPF	TACC3	FAM64A	SMC4	CCNB2	CKAP2L	CKAP2	AURKB	BUB1	KIF11	ANP32E	TUBB4B	GTSE1	KIF20B	HJURP	HJURP	CDCA3	HN1	CDC20	TTK	CDC25C	KIF2C	RANGAP1	NCAPD2	DLGAP5	CDCA2	CDCA8	ECT2	KIF23	HMMR	AURKA	PSRC1	ANLN	LBR	CKAP5
NUYTTEN_EZH2_TARGETS_UP	http://www.broadinstitute.org/gsea/msigdb/cards/NUYTTEN_EZH2_TARGETS_UP	PAM	FERMT2	PLA2G4A	OXTR	MT2A	SERPINI1	GULP1	GPR37	DCBLD2	SLC2A1	DNAJA1	NT5C3	EIF5	SGK1	GPR87	CPNE8	KMO	CXCL1	NFKBIA	ZNF586	SNX9	MAEA	UBE2L6	TMTC2	PAPD4	CARD17	ARFGEF1	SPAG9	WDR1	SLC37A2	C3orf23	RAB27B	DCUN1D4	CAPRIN2	PSKH1	STEAP1	LPXN	JARID2	STAT1	FLVCR2	PTPN1	MAP3K14	RPN2	AP3M1	RHOC	TMEM9B	LGALS8	PTGS2
NUYTTEN_EZH2_TARGETS_DN	http://www.broadinstitute.org/gsea/msigdb/cards/NUYTTEN_EZH2_TARGETS_DN	PTTG1	PITX1	P4HTM	LARP1	GTF2H1	CDC20	UBE2Q2	C4orf27	MRPS16	BCLAF1	MED30	MDFIC	C19orf42	FAM204A	SLC7A11	SLC45A3	RRP7B	PACSIN2	LRP12	THYN1	GNL1	CCM2	CCDC90B	NIPSNAP1	VAPA	TPRG1L	HAUS8	ZCCHC9	USP12	CCT2	ALG13	LPGAT1	SPAST	CDC7	RNF220	ADCK3	PDCD2L	PYCARD	TMEM218	PPP2R5A	CDAN1	RGL3	ZAK	RFC5	MKRN1	DDAH1	MUTYH	HIST1H4D
KAMMINGA_EZH2_TARGETS	http://www.broadinstitute.org/gsea/msigdb/cards/KAMMINGA_EZH2_TARGETS	HAT1	MKI67	XPO1	TACC3	AHCY	MCM3	EED	GMNN	MCM4	RRM1	TOP2A	PPP1CC	ECT2	NAP1L1	PRIM1	DBF4	MCM2	MAD2L1	DNTT	PRC1	RFC1	H2AFZ	IPO5	AURKB	RBL1	NEK2	TOPBP1	RPA3	POLE2	CDCA7	TFDP1	KPNA2	NUSAP1	PCNA	SMC2	CCNB2	SMC4	AURKA	SETDB1	CDCA5	CUL2
KONDO_EZH2_TARGETS	http://www.broadinstitute.org/gsea/msigdb/cards/KONDO_EZH2_TARGETS	ZEB1	MYO16	ADAM12	DOCK4	ZNF37BP	LINC00261	C19orf29	FTSJD1	EPHA5	MEF2D	MCPH1	KLF9	NIPSNAP3A	LPAR6	GJA1	WWTR1	TSC1	EARS2	TMSB15A	APBB2	HIST1H4H	DNAJB8-AS1	FHL1	MYO1D	ID2	NCF4	VTI1A	C20orf160	LMCD1	COL1A1	PYROXD1	C14orf45	KLF3	HAS3	MAP3K8	C2orf82	DPF3	FABP4	FAM115A	SAMD4A	PLA2G12B	CCL20	TYRP1	MAGT1	HPGD	TMTC1	VAMP4	VPS13C
LU_EZH2_TARGETS_UP	http://www.broadinstitute.org/gsea/msigdb/cards/LU_EZH2_TARGETS_UP	TP53BP2	G3BP2	PSMB10	ADAP1	C6orf226	TLK2	DDIT4	RUVBL1	PHGDH	ARL17B	JOSD2	PHF19	C9orf3	RPS6KB2	FLOT1	POLR2C	CD68	PEX16	PRIM2	TRIOBP	HDGFRP2	HDAC1	CLDN7	BEND4	S100A4	PDXP	MAPK11	ECHDC3	RGS19	SCAND1	MEX3D	MYL6B	SPANXD	LY6H	HYAL3	SLC25A26	G0S2	NUDCD3	LONP1	MSRB3	SURF2	TMEM141	WASH2P	FAM25A	S100A2	TMEM30A	RPL13AP6	HCFC1R1
LU_EZH2_TARGETS_DN	http://www.broadinstitute.org/gsea/msigdb/cards/LU_EZH2_TARGETS_DN	LOC400986	FAM160B1	SH3D19	ATP2C1	ASB13	EIF1AD	LOC649841	ITPK1-AS1	CACHD1	MTMR9	DKK1	RNASEL	SERPINH1	DICER1	FAM120A	ZNF514	TERF1	CYP24A1	TGFBR2	HNRNPUL1	HBEGF	CNTNAP1	N4BP2	GLCE	CASP2	CMTM4	C3orf58	TAB3	SNORD14B	TECPR1	CLDN1	C9orf80	CLK2	ANKRD13D	FKBP14	SUGP2	GPR126	WDHD1	APAF1	OTX1	KCNH6	DLAT	LOC440704	CENPQ	PI4KA	FAM73A	NIPAL3	SLC38A1
BENPORATH_SUZ12_TARGETS	http://www.broadinstitute.org/gsea/msigdb/cards/BENPORATH_SUZ12_TARGETS	ABCC8	LOC400464	RGS9BP	RARRES1	HOXC9	C8orf47	GIMAP5	ARL5C	CASZ1	PLCB1	PAPPA	TNFRSF1B	CIDEA	RIMBP3C	ZNF287	IL1RAPL1	GRIN3A	NGF	PHOX2B	MT1JP	ZEB2	BHLHE22	SLITRK5	RASGRF1	TLL2	THSD1	PXMP2	PHOX2A	FLJ45832	RAX	HSPA6	RSPO1	IKZF3	HTRA1	OTX2	NKX6-2	WNT2	TRIM67	SLC6A5	NPR3	HOPX	CRMP1	TCEAL2	HOXC12	TMEM27	NRG1	CDK5R2	NGB
BENPORATH_EED_TARGETS	http://www.broadinstitute.org/gsea/msigdb/cards/BENPORATH_EED_TARGETS	SLIT1	FBXO3	ARNTL	SELS	HOXC5	SLC30A4	HOXD4	MT1DP	PLXNA2	DOCK11	HAP1	DUOX2	KCNA1	NAV2	SLC9A3	MSX2	GALR2	TBX21	ATF3	WNT11	TP73	FLJ45983	MAF	COL4A5	NTNG2	RNF152	SLC6A10P	LRP2	PTGER4	MNX1	ALOX15	RIPK3	FBP1	TFAP2D	DKK1	HOXD9	NEUROG1	SIX6	ST8SIA5	HOPX	PLXNC1	UAP1L1	TMEM88	FBXL8	ADAP2	ELMOD1	EVX1	ADM
BENPORATH_ES_WITH_H3K27ME3	http://www.broadinstitute.org/gsea/msigdb/cards/BENPORATH_ES_WITH_H3K27ME3	MADCAM1	CDC20B	GBX2	FBN1	PRUNE2	FAM115C	OTP	KIAA1191	NBL1	DCX	NPY1R	RFX6	FUCA1	DACH2	KLHL1	PARP8	ASCL1	HTR2C	WNT2	TMEM88	VAX1	ADRA1A	AGPAT9	PRLHR	FOXB1	TCEA3	SGPP2	KCNV1	SLC40A1	FOXD4L4	CALCA	CACNA1D	ANKRD43	GALNTL4	REEP1	LRRTM1	LRAT	HSPA1A	PHOX2B	OXCT2	SCD5	DUOXA1	SRRM4	TMEFF2	SLIT3	DLX2	ABCC8	ADAM22
BENPORATH_PRC2_TARGETS	http://www.broadinstitute.org/gsea/msigdb/cards/BENPORATH_PRC2_TARGETS	MAL	HES7	NPAS4	TP73	STXBP6	SLC10A4	FOXL1	RSPO2	HOXC8	SCN4B	FBLN7	KIAA1199	INA	IKZF3	FBN2	SIX1	CD34	TAL1	SORCS3	NRG2	EGFL6	GRIA2	FRMPD4	KIAA1324	F2R	B4GALNT2	CCDC140	C20orf103	KL	HOXD13	PAX1	DCHS2	PMP22	CYP27B1	ILDR2	SOX17	TRIM9	PTGER4	EPHB3	NKX6-2	FAM150A	TBX21	SV2B	C8orf47	ZADH2	OLFML2B	GPM6B	PDX1
ORKIN_EED-KO_UP	Orkin Cell Stem Cell 2014	PMAIP1	MT2	SERPINE2	PLA2G7	MT1	CDKN2A	BMPR1A	SELP	BCAT1	HOXC4	RIPK4	CCR5	TEX40	JUN	SELP	TRIM2	SOCS3	BMPR1A	BMPR1A	RIPK4	TWIST1	MAPK11	CDKN1A	NA	PDPN	SH3BGRL2	TCRG-V4	BMPR1A	SCD1	SOX7	AKAP12	CLEC10A	LGALS3	SCARA3	ID2	FOXA1	NID1	PVT1	RAB34	SEL1L3	FCGR1	HS6ST2	VLDLR	HSPA1B	TCRG-V4	CLDN5	TACSTD2	JAG1
HIDALGO_EZH1-KO in HSC_UP	Hidalgo Cell Stem Cell 2014	ALPL	APOLD1	ARHGDIG	ARX	ASS1	AURKB	BAX	BC100530	BFSP2	BLNK	BMP2	BMP7	BST1	BVES	C78205	CALCB	CCDC135	CCNG1	CD19	CD33	CD48	CDKN1A	CDKN2A	CDKN2B	CLCNKA	CLEC2F-PS	CLIC6	CNN3	CSF1	CTTNBP2	CYBR	CYP1B1	DDK2	DMRT2	DMRTA2	EBF1	EDA2R	EFHD1	ELAVL3	ELAVL4	ENAH	EPHA2	ERRFI1	ESCO2	FAM70A	FAM83D	FAS1	FOXA1
HIDALGO_EZH1-KO in HSC_DOWN	Hidalgo Cell Stem Cell 2014	CD19	ABCG2	ACSS3	ADAM22	ADAM5	ADAMTS9	ADAMTSL5	ALDH1A1	AMIGO2	ANKRD42	ASPA	ASXL3	AU016916	AU018091	AW050198	B3GALT1	BACE2	BC023105	BC049635	BC055111	BEND7	C79562	CACNA2D1	CADPS2	CAMK2N1	CCDC110	CD40	CD74	CD8A	CDC6	CDK1	CDK14	CELF5	CES5	CFTR	CHIC1	CHRM3	CHST7	CLDN14	CLEC12B	CLEC14A	CLEC1A	CLEC1B	CLEC2D	CLEC4G	CLEC9A	CLIC5	CLMN
IWAMA_EZH2-KO in HSC_BM_UP	Iwama_Blood 2011	VPREB1	ABCB9	ACOT1	ADAM33	AGBL2	AHNAK	AIM1	AKAP7	ALPL	AMZ1	ART3	ATG12	ATXN7	BC062258	BCAT1	BCL2A1D	BDH1	BEX1	BEX2	BOK	BTBD3	BTLA	CACNA2D1	CALHM2	CCDC93	CD19	CD52	CD79B	CDC42BPG	CGN	CHST1	CLEC10A	CLEC4A2	CLNK	CREB1	CSRP2	CTXN1	DDAH1	DDHD2	DGAT2	DHRS3	DLG3	DNTT	DPYSL2	ECHDC2	EDARADD	EFNB1	ELK4
IWAMA_EZH2-KO in HSC_FL_UP	Iwama_Blood 2011	NFATC3	ABCG1	ACSL3	ACSM3	ACTN4	ADRA2A	AHCYL2	AI415730	AKAP11	AKAP7	ALG10B	ANXA2	APBB1IP	ARHGEF10L	ARID3A	ATAD1	ATP2A2	ATP2C1	BAT2L2	BEND3	BFAR	BMI1	BRAF	BRD7	BRP44L	BTBD10	CASD1	CDK12	CELF2	CELSR2	CERK	CHD2	CHST1	CLCN3	CLK4	CLN5	CNOT4	CNOT6	CPPED1	CTNNAL1	CUL5	CYB5R4	CYP3A13	DARS	DCTN4	DCUN1D1	DDAH1	DDIT4
Kerenyi_Lsd1-KO in Myeloid Cells_UP	Kerenyi_Elife_2013	ABCB1B	ABHD14A	ABHD6	ABI2	ABLIM1	AFAP1L1	ALDH1B1	ALS2CL	AMOT	ANG	AOX3	APBA1	APBB1	ARFGEF3	ARHGAP5	ARL6	ARMCX2	ARMCX4	AXL	B3GNT5	B4GALNT4	BC035044	BC064078	BCAT1	BDH1	BEND4	BEX1	BEX6	BTBD3	BTLA	BZW2	C1RA	CAMK2A	CAR3	CBX6	CCBL2	CCDC102A	CCR5	CD109	CD200R4	CD22	CD28	CD34	CD69	CDH1	CDO1	CDS1	CKB
Kerenyi_Lsd1-KO in Myeloid Cells_DOWN	Kerenyi_Elife_2013	AA467197	ABCA13	ABHD5	ACPP	ACTN1	ADAM19	ADPGK	ADTRP	AGPAT2	ALOX15	ALOX5	ANKRD22	ANKRD33B	BC018473	BHLHE40	BTNL9	C1QA	C1QB	C1QC	C5AR1	CAMP	CARD10	CCNO	CCR3	CD177	CEACAM1	CEACAM10	CES1D	CHAC1	CHIT1	CHST15	CLDN1	CRISPLD2	DFNA5	DGAT1	DGAT2	DOCK5	DUSP6	EDNRA	ENPP5	ETS1	ETS2	FAM101B	FAM132A	FAM160A2	FAM71B	FAR2	FBP1
ES_PRC2_MODULE	Shen_MolCell_2008	AATF	AB041550	ADAMTS1	ADAMTS19	ADAMTS5	ADCY8	ADM	ADRA1A	ADRA1D	ADRA2B	ADRB1	AI314180	AI851790	ALDH1A2	ALOXE3	ALX3	ALX4	APPBP1	AR	ARG2	ARHGAP20	ASB3	ASCL1	ATF3	ATOH1	ATOH8	AVPR1A	AW125753	BACH2	BAPX1	BARX1	BARX2	BC038286	BC061194	BCAN	BCL11A	BCL2L11	BHLHB3	BHLHB4	BHLHB5	BMP4	BMP6	BMP7	BTBD4	BUB3	C1QL4	CALN1	CAR7
ES_Myc_MODULE	Shen_MolCell_2008	AAAS	AASDHPPT	ABCB8	ABCE1	ADH5	ADHFE1	ADPGK	ADSL	AGPAT5	AHI1	AKT1S1	ALAD	AMD1	AMH	ANAPC10	ANKRD10	ANP32B	ARFRP1	ARMC8	ARMET	ARV1	ATAD2	ATAD3A	ATF4	ATF7	ATIC	ATP5C1	ATP5E	ATP5G2	ATP6V1F	ATPIF1	AURKB	B3GNT7	BCLAF1	BIRC2	BIVM	BLM	BRD8	BRE	BXDC2	CACYBP	CANX	CBX3	CBX5	CCND1	CCNI	CCT3	CCT4
ES_CORE_MODULE	Shen_MolCell_2008	AGTRAP	ANP32A	ASXL1	RIF1	CAMK2N1	CASQ2	CBX1	CBX7	CD38	CHD9	COBL	CRMP1	DLL1	DST	DYRK3	EVX1	FBXO15	FN1	GJA1	GJB3	GPA33	GPR1	HOXB13	IFITM1	IFITM2	IL6ST	ITGA9	JAM2	KIFC3	KLF2	KLF9	LEFTY2	LRRC2	MAP4K4	MLLT6	MSH6	MYBL2	MYCN	NANOG	NFKBIA	NODAL	PHC1	PIPOX	PLSCR1	POU5F1	PPP1R15B	RARG	RBBP5
H3K27me3_DPvsDN1	Danis_CellReports_2016	AB041550	AB041803	ABCA3	ABCA5	ABHD5	ABLIM3	ABR	ACHE	ACOT3	ADAM11	ADAM15	ADAM33	ADAMTSL4	ADC	ADORA2B	ADRBK2	AHNAK	AI118078	AI464131	AI661453	ALDH5A1	ALOX12	ALOX15	ALOX5	ALS2CL	AMIGO1	ANK	ANKRD47	ANKRD53	ANKRD6	ANXA3	AP3B2	APLN	APP	AR	ARHGEF10L	ASNS	ATBF1	ATF7IP2	ATOH8	ATP11A	ATP2B3	ATP7B	AUTS2	AW049604	AW049765	AW544981	AW548124
HoxA9 Verhaak	Danis_CellReports_2016	ABHD2	AK2	ATP8B4	C10ORF114	C10ORF54	C11ORF21	C1RL	C20ORF12	CAPN7	CAT	CCDC6	CCL23	CDC91L1	COL4A5	CPNE8	DEXI	DNAJC1	DNAJC10	DPP7	EMR1	ETFDH	F12	FLJ27365	FLJ42875	FLJ45187	FNBP1	GAS2L3	H2AFY2	HIP1	HNMT	HNRPLL	HOXA10	HOXA11	HOXA3	HOXA4	HOXA5	HOXA6	HOXA9	HOXB2	HOXB3	HOXB4	HOXB5	HOXB6	HOXB7	HOXB9	HSD17B4	HSPC049	IDE
HoxA9 Zhang	Danis_CellReports_2016	AMH	ARRDC4	ATP9A	BAALC	C10ORF114	C10ORF140	C10ORF41	CCDC113	CCDC48	CHRDL1	CLDN5	CLVS2	CYB5A	DARS	DNAJC1	DST	DYRK3	EMID1	FAT3	FKSG29	FLJ11710	FLJ27352	FNBP1	FTO	GAS8	GDF11	GFRA1	HHAT	HOXA1	HOXA10	HOXA11	HOXA2	HOXA3	HOXA4	HOXA5	HOXA6	HOXA7	HOXA9	IGF2BP2	IGLL1	KAZ	KIAA0087	KIAA1652	L3MBTL	LOC100129767	LOC100240735	LOC100287076	LOC100289444
SUZ12_DOWN	Danis_CellReports_2016	ABCA5	ABCB1	ABCC9	ABCG2	ABI3BP	ABLIM1	ACADL	ADAM23	ADAMTS3	ADD2	ADRB2	ADRBK2	AFF2	AGTPBP1	AGTR1	AHNAK2	ALDH1A1	ALDH1A3	ALPL	AMPH	ANO4	APBB1IP	ARMC4	AS3MT	ASRGL1	ATP11A	ATP6V0A4	ATRNL1	BAI3	BAT2L2	BCL2	BCL2A1	BCORL1	BEND4	BHLHE41	BHMT2	BMI1	BMP6	BMP8B	BMPR1B	C11ORF41	C14ORF37	C15ORF5	C17ORF104	C21ORF122	C3ORF65	C3ORF70	C4ORF31
EZH2-KO_in ETP_H3K27me3_DOWN	Danis_CellReports_2016	ZSWIM5	ZMAT3	ZFYVE9	ZFP580	ZFP516	ZBTB8A	ZBTB46	ZBTB42	YPEL4	YES1	WNT9A	WNT6	WNT3	WNT11	WNT10B	WNT10A	WNT1	VWA3B	VSX2	VSIG10	VIPR1	VAX2	VAX1	USH1G	UNCX	TYRO3	TULP1	TTBK1	TSPAN33	TRP73	TRNP1	TRERF1	TNFRSF1A	TMEM9	TMEM135	TMCC2	TLX2	TLX1	TLE2	THPO	TGFA	TEAD3	TCEA3	TBX5	TBX21	TBX2	TBC1D8	TBC1D16
EZH2-KO in ETP_UP	Danis_CellReports_2016	LYZ2	FTH1	SPP1	CTSD	B2M	CCL6	MIR6236	PSAP	MMP12	S100A8	CTSS	CTSL	GPNMB	FTL1	CPA3	LGALS3	CTSB	S100A9	ARG1	LGALS1	CCL2	IFITM3	MMP8	GZMA	FCER1G	CLEC7A	H2-D1	FCGR3	STFA3	VIM	S100A4	CTSZ	GM5483	LILRB4	GZMB	PF4	CTSC	MIR7007	PRDX1	H2-K1	RPLP1	CSTB	CCL9	MCPT1	S100A6	AA467197	LPL	ANXA1
EZH2-KO in ETP_IN_VIVO_UP	Danis_CellReports_2016	S100A8	S100A9	STFA1	GM5483	STFA3	NGP	STFA2	STFA2L1	LYZ2	LCN2	RETNLG	CAMP	CHIL3	LTF	PLAC8	ARHGDIB	IFITM6	BC100530	S100A6	TYROBP	MIR686	GM5416	RORC	S100A4	PGLYRP1	MMP9	ANXA1	IFITM3	MMP8	PRDX5	MSRB1	FCER1G	GSR	CTSD	SPP1	LGALS1	NCF1	HP	ITGAM	SAMHD1	MIR7115	B2M	MPO	MS4A6C	LY6C2	ASPRV1	BC117090	SLPI
EPPERT_LSC-R	Nature Med 2011 LSC+ vs LSC- fractions	NPAL2	RBPMS	TRAF3IP2	PPP1R10	ATP1B1	NF1	RBPMS	FLJ13197	RBPMS	ABCG1	CLN5	LRRC8B	FRMD4B	ZFP30	C17orf86	C16orf5	TGIF2	RABGAP1	PPIG	GPR56	EIF2S3	NAB1	LRRC61	ATP1B1	ZNF500	CSDE1	C2CD2	PAQR6	FAM119B	ARPP-19	SETDB1	ZBTB39	RBPMS	SLC9A7	MAP3K7	ARL3	ZNF304	LOC552889	VGLL4	UBR5	PTCD2	CRKRS	IQGAP2	PLCH1	ARFGEF1	MAP3K7	PNPLA4
EPPERT_LSC-R_EXTENDED	Nature Med 2011 LSC+ vs LSC- fractions	NPAL2	RBPMS	TRAF3IP2	PPP1R10	ATP1B1	NF1	RBPMS	FLJ13197	RBPMS	ABCG1	CLN5	LRRC8B	FRMD4B	ZFP30	C17orf86	C16orf5	TGIF2	RABGAP1	PPIG	GPR56	EIF2S3	NAB1	LRRC61	ATP1B1	ZNF500	CSDE1	C2CD2	PAQR6	FAM119B	ARPP-19	SETDB1	ZBTB39	RBPMS	SLC9A7	MAP3K7	ARL3	ZNF304	LOC552889	VGLL4	UBR5	PTCD2	CRKRS	IQGAP2	PLCH1	ARFGEF1	MAP3K7	PNPLA4	RTN2
EPPERT_HSC-R	Nature Med 2011 LSC+ vs LSC- fractions	ABCB1	ALCAM	ANK3	ASXL1	ATP8B4	BAALC	BCL11A	BEX1	BTBD11	C13orf15	C20orf111	C20orf59	C2orf69	C5orf23	CACNB2	CALN1	CD109	CFH	COL5A1	CRHBP	CRIM1	CYLD	DACH1	DAPK1	DDX5	DLK1	DNAJB9	DRAM	DST	DUSP6	DUSP6	EIF5	ELK3	EPC1	ERG	EVI1	FAM169A	FAM3C	FBXL11	FGD5	FGFR1	FLT3	FNBP1	FOXO1	FRMD4B	GCNT2	GNL1 /// LOC285831	GPR126
NOLAN_IFPC	Nolan_Cell 2015 Primitive signaling phenotype	PROM1	RRAGD	GPHN	CPA3	FOSB	ATF3	CD96	IL8	ATP1B1	SIK1	TPBG	PTGS2	NR4A2	SLC2A5	ZSCAN5A	CLMN	GNA15	FCHO1	GPR125	DDIT4	AKR1C3	SPINK2	RUFY3	LENEP	CTNNBIP1	KCNJ8	CLDN6	LHX6	CST7	CLIP2	ENPP2	CLN6	FOCAD	LZTFL1	MEGF6	NFIL3	MEX3C	SEMA6D	ENTPD6	GLS	DUSP10	IGFBP2	ADA	ITPR2	PLXNC1	SOCS2	ANKRD28	DNMT3B
LAURENTI_HSC	Laurenti_Nature Immunology 2013	EVI1	AVP	CRHBP	C4orf18	KLF5	PROCR	EMCN	ALDH1A1	PLOD2	GBP2	LAG3	SKAP1	PDE4DIP	MPDZ	MEIS1	MEG3	ANXA3	DUSP3	SETBP1	SLC7A8	ANXA7	ZNF204	TFPI	HOPX	CFH	NLRP1	ESAM	PRELID2	SNORD116-2	FXYD6	PIK3IP1	IL6ST	C10orf54	LOC440295	SFXN3	PREX2	ATP1B1	ANKRD6	PDGFC	HMGA2	PVRL2	F11R	C3orf65	MYCT1	TNFSF10	MCTP1	BEX5	SORL1
LAURENTI_MLP	Laurenti_Nature Immunology 2013	LTB	MN1	SETBP1	LOC440295	C10orf54	BAALC	TNFAIP2	PRAM1	SPNS3	ACY3	KCNK17	HOPX	RPS27L	NLRP1	TARBP1	SCN3A	PACSIN1	LPIN1	AMICA1	PSCD4	SFXN3	C6orf204	DUSP3	RUNX2	GOLGA6	B2M	FAM40B	ZNF445	CD44	NPIP	SDK2	AMY1A	S100Z	TMEM200A	ZNF430	IQGAP2	KPNA6	LILRB3	GBP2	PPP1R16B	PYGL	SCRN1	HLX	SLC44A4	TNFRSF4	ARHGEF10	TMSB4X	MLKL
LAURENTI_MEP	Laurenti_Nature Immunology 2013	APOC1	MCTP1	FHL2	GATA1	SPTBN2	KLF1	KCNH2	ZBTB16	PKIG	CTNNBL1	MICAL2	EMP3	CRYM	GDPD1	CD40LG	C2orf32	KIT	NAALAD2	TPM1	TFR2	PRSSL1	CPB1	HSPB6	PLIN2	ITPKA	PLOD2	DALRD3	FAM38B	PRKAR2B	VSTM1	ANK1	DTD1	GYPB	UROD	TAL1	NTRK1	NMNAT3	HMBS	MGLL	ICA1	DHRS9	SLC2A1	ARHGAP6	SORD	PDZK1IP1	ADD2	STEAP3	S100A4
LAURENTI_GMP	Laurenti_Nature Immunology 2013	TPPP3	LYZ	CEBPA	CST7	MNDA	SPNS3	LILRB4	KCNE1L	MPO	PRTN3	PYGL	TRH	LDLRAD2	ELANE	AHNAK	IGLL3	CEBPD	RAB32	GBP5	CSF1R	KBTBD11	TOP1MT	CEACAM4	SHD	ASAH1	HOMER3	GPM6B	TAOK3	FLT3	MAGI3	NKG7	C1QTNF4	CITED4	CFD	FLJ42986	GYPC	C10orf11	MS4A3	MGLL	CCL3	FCGR1B	NAALADL1	SLPI	RNASE3	DALRD3	AZU1	ADAM15	ODF3B
LAURENTI_ETP	Laurenti_Nature Immunology 2013	TCF7	CD3G	STRA6	CD247	ZAP70	CD2	CCDC74A	CD5	LCK	TLX2	PTCRA	RCBTB2	ARPP-21	KIF18B	CARD17	TSHR	DTX1	MAL	GRIN1	SPNS3	CD96	CD3E	TERT	LIME1	ARL4C	NOTCH3	TARP	OIP5	COX17	ICOS	SH2D1A	UMODL1	CD7	UHRF1	CD28	DNTT	STMN1	RLTPR	P2RY5	CDCA5	JAM3	DEPDC1B	LGALS3BP	MX1	LRRC26	TASP1	IL1F6	KIF23
LAURENTI_EarlyB	Laurenti_Nature Immunology 2013	LCN6	LTB	CYGB	BAALC	SDK2	XPNPEP2	BLK	METRNL	IGJ	MN1	RBM38	ACY3	CD79A	LOC653746	DNTT	TAAR9	IRX1	CCNE1	UMODL1	NPY	C2orf57	OTUD7A	PHLDA3	IGLL3	UHRF1	LOC441376	CNTFR	FAM20C	ENAM	ADAMTS4	ZAP70	SFMBT2	RAMP3	IRF8	SLC34A1	RHBDL2	ARPP-21	C16orf46	WSCD2	AGBL1	RAB6C	VPREB3	CSPG4	CYP4B1	OR11H4	KIAA0652	SLC4A3	SPNS3
LAURENTI_CMP	Laurenti_Nature Immunology 2013	GBP5	KIT	ICA1	ZBTB16	GATA1	DALRD3	MGLL	TFR2	AVP	MFGE8	KCNH2	C2orf32	SPTBN2	FHL2	PKIG	SERPINB6	CKB	ADAM15	PREX2	DTD1	CRYM	ECHS1	PRSSL1	LAG3	REC8	MATK	PTMS	C6orf108	PDZD8	CTNNBL1	HSPB6	ICAM4	NT5M	ACOT7	CPA3	STEAP3	SLC39A3	TJP2	PIP5K1B	KIAA0664	C2orf88	AKT1	RPL29	NTRK1	PTRF	FAM69B	LSMD1	TIE1
LAURENTI_HSC1 vs HSC2	Laurenti_Nature Immunology 2013	ACCN1	PPAP2B	APOLD1	PPAP2B	OR6B1	WFDC5	C11orf65	NCKAP1	OR51B6	BTC	LYPD1	CPXCR1	C9orf66	TRPV1	OR6X1	PRDM12	FBXO24	ST8SIA1	KBTBD5	IGFL1	ISX	MSC	LANCL3	ZFP112	CORO2A	GABRD	GRHL2	LOC389257	C21orf86	EEF1A2	C14orf148	PGF	PDE10A	SOX1	C10orf125	HLA-G	EXO1	CYP2S1	ZNF365	ABHD11	KRTAP10-8	NME2	PTGIR	KIAA0513	B4GALNT3	NCKAP1	MGC70870	LOC643866
LAURENTI_HSC1 vs CMP	Laurenti_Nature Immunology 2013	FXYD6	C4orf18	KLF5	TANK	CENTD1	FAIM3	EMCN	HLA-C	ABCA13	ZNF204	KLF4	ANXA3	GIMAP2	IDS	SOCS2	CHRDL1	B3GNT5	DST	NR4A2	DCBLD2	C9orf72	SLC5A10	PTGS2	HLA-DQB1	PPP2CB	C10orf54	GNAI1	PREX2	ARMCX2	SNORD107	DPYD	ITGA6	WFS1	LTB	ARMCX1	NKIRAS1	PDE10A	SNX10	DMKN	SNORD28	VEZT	HIF3A	CD302	SNORD116-2	CDC42EP5	PDGFC	HDAC9	SNORD101
LAURENTI_HSC_to_MLP_Program	Laurenti_Nature Immunology 2013	ABCA13	FAIM3	FXYD6	WFS1	LTB	ZNF204	C10orf54	S100Z	CENTD1	LTB	TNFRSF4	C1QTNF1	SETBP1	PACSIN1	GIMAP2	EMCN	TANK	TMEM200A	PTGS2	IDS	KLF4	NR4A2	ANXA3	HES1	NKIRAS1	PPP1R16B	KIF16B	KCNK17	MPZL2	SNORD15A	KLF5	GNAI1	PSCDBP	MMP28	NA	GLIPR1	RRM2B	RHPN1	CHRDL1	PANX2	SNORD54	TSC22D1	NLRP1	C4orf18	SNORD28	RBPMS	C3orf17	IQGAP2
LAURENTI_HSC1 and HSC2	Laurenti_Nature Immunology 2013	C4orf18	AVP	FXYD6	ZNF204	ABCA13	KLF5	HIF3A	CDH7	EMCN	NR4A2	PRDM16	TANK	SOX8	SKAP1	HIF3A	TFPI	ERG	PREX2	CENTD1	BEX1	FAIM3	SKAP1	C10orf54	RHBDF1	ANXA3	SYTL4	PPP1R16B	RAPGEF3	KLF4	PTGS2	NKIRAS1	PDGFC	C4orf18	IDS	SORL1	KIF16B	SOCS2	SNORD116-2	MMP28	B3GNT5	GNAI1	HMGA2	GIMAP2	CRHBP	TSC22D2	MEG3	SNORD54	GPR126
SAGA_Top_Transforming	Toplist Transforming vs Nontransforming	NAIP1	ZFPM1	PHLDA2	FGF3	GM2044	SOX14	SPNS2	TC1649157	GM805	ARX	ART4	PDGFRB	GUCY1A3	LIFR	CCDC102A	HBB-Y	EHD3	BEX6	ABCA4	SLA2	EPB4.1L4B	NEFH	TOX	DUSP2	DT926623	GRIA3	KEL	ST3GAL6	GRTP1	DNPH1	MYCT1	PRSS16	CES2G	MFSD2B	AFAP1L1	PRSS57	APOA1	TMEM176B	SMIM5	MYL10	GLRP1	TFR2	HSD17B1	TIMP3	KCNK12	ALDH1A1	MRGPRA2A	MRGPRA2B
Kustikova Top400_UP_EVI1	Olga Lin	HBB-Y	HBB-Y	SLC6A20A	ESRP1	SLC4A1	MMP9	CTSJ	CCR9	TEK	SLC4A1	LDHB	MUC1	LDHB	CRB3	AGTR1A	LDHB	FN1	DSC2	PDZK1IP1	CLDN7	FN1	MMP9	PDZK1IP1	LDHB	VNN1	EPCAM	MPZ	SLC44A4	MTAP1A	GBP2	SNCA	CFB	RIMKLA	TTLL7	RSAD2	PDK4	GPR4	CHI3L1	KLF12	SNCA	TSPAN8	PDE9A	TSPAN8	CTSR	RSAD2	FUT2	COL4A5	CYP4X1
Kustikova Top250_UP_EVI1	FC>3; Lin Gene 1.0 ST Array	CTSJ	RSAD2	CTSR	LDHB	SPIC	CHI3L1	IL18	SLC6A20A	PDZK1IP1	HBA-A2	ENKUR	CFB	FCER2A	LDHB	HBA-A1	LY6I	THEM5	MT2	IFIT1	KLF12	AKR1B8	MUC1	NAAA	GM4951	DDX60	2010002M12RIK	PGAP1	AMIGO2	SLC16A4	OLR1	IIGP1	IFIT3	SIRPB1A	HDC	FN1	SIRPB1B	EPCAM	GBP6	IFIT2	MYCT1	NQO1	UBE2L6	GM4841	ARG2	PHF11	CP	GBP5	MERTK
Kustikova Top200_DOWN_EVI1	FC>3; Lin Gene 1.0 ST Array	TCRG-V2	IL1RL1	SH2D1B1	MMP8	TPH1	CD33	NKG7	GPR65	GPR141	FCGR3	NGP	TREM3	LIPG	SERPINB1A	D330045A20RIK	MPO	CTSG	ELTD1	CD69	IL7R	MS4A2	CD34	VCAN	SRM	SLC7A5	MRGPRA6	CCR2	CCR1	MS4A3		F2RL2	HIST1H2BR	ADORA3		ELANE	MNS1	LPL	CDH17	ATP8B4	GPR97	IL1R2	TUBA8	CLNK	FCGR2B	SLA	CSF2RB	ANXA3	HGF
[truncated: 1,070 more columns]
